# Supplementary material for: Information-Seeking Patterns and Communication Preferences Among Japanese Survivors With Cancer: Cross-Sectional Analysis
Source: JMIR Cancer. 2026 May 28;12:e79065. doi: 10.2196/79065 (PMC13218279; doi:10.2196/79065)
Supplement: Multimedia Appendix 2 [file cancer-v12-e79065-s002.xlsx]

## Sheet: Socio-demographic (Recoding)
	Patient , n = 350		Use of hospital-recommended applications and services for counseling support and information gathering
	Category	Total , n(%)	Yes , n(%)	No , n(%)	Recoding	CategoryName
	Sex
	Male	175(50)	141 (40.3)	34 (9.7)
	Female	175(50)	141 (40.3)	34 (9.7)
	Age
	M(SD)	57.9(10.8)
	20-29	3(0.9)	3(0.9)	0(0)	1	≤50
	30-39	7(2)	6(1.7)	1(0.3)	1	≤50
	40-49	32(9.14)	28(8)	4(1.1)	1	≤50
	50-59	76(21.7)	56(16)	20(5.7)	2	50-59
	60-69	138(39.4)	114(32.6)	24(6.9)	3	60-69
	70-79	89(25.4)	71(20.3)	18(5.1)	4	≥70
	80-89	5(1.44)	4(1.14)	1(0.3)	4	≥70
	Job
	Company employee	84(24)	73(20.9)	11(3.1)	1	Currently employed
	Civil servant	9(2.6)	8(2.3)	1(0.3)	1	Currently employed
	Self-employed	21(6)	18(5.1)	3(0.9)	1	Currently employed
	Company director	6(1.7)	3(0.9)	3(0.9)	1	Currently employed
	Freelance	6(1.7)	4(1.1)	2(0.6)	1	Currently employed
	Housewife/Househusband	67(19.1)	48(13.7)	19(5.4)	2	Not currently employed
	Part-time job	44(12.6)	38(10.9)	6(1.7)	1	Currently employed
	Unemployed	108(30.9)	85(24.3)	23(6.6)	2	Not currently employed
	Other	5(1.4)	5(1.4)	0(0)	2	Currently employed
	Area
	Hokkaido/Tohoku	30 (8.6)	23 (6.6)	7 (2.0)
	Kanto	156 (44.6)	129 (36.9)	27 (7.7)
	Chubu	52 (14.9)	38 (10.9)	14 (4.0)
	Kinki	68 (19.4)	53 (15.1)	15 (4.3)
	Chugoku/Shikoku	22 (6.3)	19 (5.5)	2 (0.9)
	Kyushu	22 (6.3)	20 (5.7)	2 (0.6)
	Cancer Type
	Lung cancer	29(8.3)	24(6.9)	5(1.4)
	Breast cancer	93(26.6)	74(21.1)	19(5.5)
	Gastrointestinal Cancer	91(26)	74(21.1)	17(4.9)
	Liver, Biliary Tract, and Pancreatic Cancer	14(4)	9(2.6)	5(1.4)
	Kidney, Ureter, and Bladder Cancer	17(4.9)	14(4)	3(0.9)
	Prostate cancer	39(11.2)	31(8.9)	8(2.3)
	Gynecological Cancer	21(6)	16(4.6)	5(1.4)
	Blood cancer	30(8.6)	27(7.7)	3(0.9)
	Other	16(4.6)	13(3.7)	3(0.9)
	Stage
	Stageⅰ	156(44.6)	129 (36.9)	27 (7.7)
	Stageⅱ	87(24.9)	67 (19.1)	20 (5.7)
	Stageⅲ	68(19.4)	54 (15.4)	14 (4.0)
	Stageⅳ	39(11.1)	32 (9.1)	7 (2.0)
	Cancer recurrence
	Yes	62(17.7)	55 (15.7)	7 (2.0)
	No	288(82.3)	227 (64.9)	61 (17.4)
	Cancer metastasis
	Yes	55(15.7)	47 (13.4)	8 (2.3)
	No	295(84.3)	235 (67.1)	60 (17.1)
	Current treatment status
	Inpatient treatment	5(1.4)	5 (1.4)	0 (0.0)	1	Undergoing treatment
	Outpatient or home visit treatment	87(24.9)	72 (20.6)	15 (4.3)	1	Undergoing treatment
	Completed treatment and under regular observation	202(57.7)	161 (46.0)	41 (11.7)	2	Completed treatment and under regular observation
	Completed treatment, no hospital visits	56(16)	44 (12.6)	12 (3.4)	3	Completed treatment, no hospital visits
	When was the cancer diagnosed?
	Within 3 years	127(36.3)	109(31.1)	18(5.1)
	Within 5 years	85(24.3)	61(17.4)	24(6.9)
	Within 10 years	96(27.4)	75(21.4)	21(6)
	More than 11 years ago	42(12)	37(10.6)	5(1.4)
	Time when cancer treatment ended
	During treatment	58 (16.6)	49 (14.0)	9 (2.6)
	Within 1 year	114 (32.6)	96 (27.4)	18 (5.1)
	Within 3 years	86 (24.6)	60 (17.1)	26 (7.4)
	Within 5 years	92 (26.3)	77 (22.0)	15 (4.3)
	Devices used to gather information about cancer
	Smartphone	193 (55.1)	161 (46.0)	32 (9.1)	1	Smartphone
	Personal computer	12 (3.4)	10 (2.9)	2 (0.6)	2	Personal computer
	Tablet (iPad, etc.)	8 (2.3)	6 (1.7)	2 (0.6)	3	Other
	Other	32 (9.1)	14 (4.0)	18 (5.1)	3	Other
	Not researching anything	105 (30.0)	91 (26.0)	14 (4.0)	4	Not researching anything

## Sheet: Information-seeking
	Item	n(%)
	Things I've researched about cancer
	About Treatment	240 (68.6)
	My Disease	265 (75.7)
	Course/prognosis	194 (55.4)
	Information about other patients	95 (27.1)
	Life in treatment	126 (36.0)
	Cost of treatment	136 (38.9)
	Other	20 (5.7)
	Sources of cancer information
	Cancer Consultation Support Center	26 (7.4)
	Doctors, nurses, etc.	177 (50.6)
	Contact at public health center/health center	5 (1.4)
	Newspapers, magazines, books	62 (17.7)
	Television/radio	40 (11.4)
	National Cancer Center website	54 (15.4)
	Internet/SNS	206 (58.9)
	Family, friends, acquaintances	55 (15.7)
	Other	6 (1.7)
	SNS and applications used to gather cancer information
	Facebook (Meta Platforms, Inc.)	14 (4.0)
	Instagram (Meta Platforms, Inc.)	15 (4.3)
	LINE(LY Corporation)	26 (7.4)
	X (Twitter)(; X Corp)	21 (6.0)
	YouTube (Google LLC)	47 (13.4)
	Blog	35 (10.0)
	Other	46 (13.1)
	Benefits of utilizing psychosocial support and information gathering services recommended by healthcare institutions
	Access to reliable information	209 (59.7)
	Easy to operate and use	76 (21.7)
	Access to the latest medical information	152 (43.4)
	Easy to understand correct usage and operation	78 (22.3)
	Your personal information is kept safe	58 (16.6)
	Facilitate communication with doctors and medical staff	103 (29.4)
	Gain knowledge about illnesses and treatments	205 (58.6)
	Get information and support tailored to your symptoms and situation	159 (45.4)
	Item correlation (ρ)
	Item
	Things I've researched about cancer	1	2	3	4	5	6
	About Treatment	-	-	-	-	-	-
	My Disease	0.51	-	-	-	-	-
	Course/prognosis	0.64	0.63	-	-	-	-
	Information about other patients	0.38	0.46	0.61	-	-	-
	Life in treatment	0.5	0.56	0.7	0.64	-	-
	Cost of treatment	0.44	0.5	0.51	0.45	0.62	-
	Other	0.26	0.27	0.19	0.11	0.18	−0.12
	Item
	Sources of cancer information	1	2	3	4	5	6	7	8
	Cancer Consultation Support Center
	Doctors, nurses, etc.	0.34
	Contact at public health center/health center	0.59	0.04
	Newspapers, magazines, books	0.22	0.35	0
	Television/radio	0.35	0.44	0.52	0.69
	National Cancer Center website	0.49	0.34	−0.11	0.39	0.13
	Internet/SNS	−0.13	0.04	−0.3	0.04	0.07	0.2
	Family, friends, acquaintances	0	0.26	0.01	0.36	0.38	0.22	0.22
	Other	0.21	0.29	0.28	0.16	0.31	0.64	0.34	0.19
	Item
	SNS and applications used to gather cancer information	1	2	3	4	5	6
	Facebook (Meta Platforms, Inc.)
	Instagram (Meta Platforms, Inc.)	0.6
	LINE(LY Corporation)	0.49	0.51
	X (Twitter)(; X Corp)	0.54	0.56	0.56
	YouTube (Google LLC)	0.52	0.37	0.48	0.56
	Blog	0.31	0.34	0.11	0.46	0.35
	Other	−0.02	−0.37	−0.08	−0.14	−0.03	−0.02
	Item
	Benefits of utilizing psychosocial support and information gathering services recommended by healthcare institutions	1	2	3	4	5	6	7
	Access to reliable information
	Easy to operate and use	0.1
	Access to the latest medical information	0.48	0.17
	Easy to understand correct usage and operation	0.46	0.48	0.46
	Your personal information is kept safe	0.28	0.46	0.37	0.3
	Facilitate communication with doctors and medical staff	0.43	0.29	0.6	0.39	0.35
	Gain knowledge about illnesses and treatments	0.52	0.01	0.61	0.31	0.17	0.6
	Get information and support tailored to your symptoms and situation	0.51	0.17	0.59	0.42	0.28	0.55	0.71

## Sheet: TIPI-J
	Descriptive Statistics
	Item	Mean（SD）	Skewness	Kurtosis
	extraversion	7.65(2.6)	0.1	−0.59
	agreeableness	5.84(2.03)	0.63	0.34
	conscientiousness	7.15(2.29)	0.16	−0.06
	neuroticism	8.62(2.47)	−0.09	−0.31
	openness	8.24(2.43)	0.1	−0.29
	Correlation between subscales (r)
	Item	1	2	3	4
	extraversion	-	-	-	-
	agreeableness	-0.01	-	-	-
	conscientiousness	0.21	0.33	-	-
	neuroticism	-0.33	-0.37	-0.43	-
	openness	0.37	0.06	0.32	-0.21

## Sheet: EFA
	Eigenvalue	Cumulative Contribution	Diagonal SMC	MAP	Sum_h2
	6.33	26.37	5.99	0.06	5.99
	4.27	44.17	3.98	0.04	9.97
	2.56	54.84	2.16	0.03	12.13
	1.86	62.6	1.41	0.03	13.53
	1.26	67.83	0.86	0.03	14.4
		Descriptive Statistics			Item
	Item	mean(SD)	skew	kurtosis	Factor1	Factor2	Factor3	Factor4	Factor5	H²
	Factor 1: Difficulties in information seeking
	I didn't know where to look for it	2.88(1.18)	0.08	-1.01	0.9	0.1	0	-0.15	0.01	0.82
	I didn't know who to ask	2.81(1.18)	0.15	-1.03	0.88	0.04	-0.04	-0.09	0.05	0.8
	I didn't know what to look for	2.92(1.17)	0.13	-0.96	0.88	0.05	0.03	-0.23	0.04	0.81
	I couldn't find the information I wanted right away	3.11(1.14)	-0.16	-0.9	0.77	-0.01	0	0.12	-0.12	0.61
	I didn't know which information I could trust	3.04(1.08)	-0.07	-0.8	0.71	-0.09	0.07	-0.01	0.05	0.51
	I had to go to several web sites	3.31(1.09)	-0.43	-0.64	0.6	0	-0.04	0.33	-0.03	0.47
	I couldn't ask the doctor a question	2.25(1.12)	0.73	-0.28	0.54	-0.1	-0.39	-0.01	0.06	0.57
	Factor 2: Support and consultation for care
	I think a medical professional spoke to me about continuing to work before starting treatment	3.15(1.1)	-0.2	-0.54	-0.02	0.74	-0.06	0.1	0.02	0.55
	I felt I could talk to a medical professional about my concerns about changes in appearance	3.07(1)	-0.1	-0.31	0	0.73	-0.06	0.03	0.04	0.51
	I think I was able to talk to someone about my illness and medical treatment	3.27(0.97)	-0.24	-0.4	0.05	0.71	0.13	-0.03	-0.01	0.59
	I think there were medical professionals other than my primary care physician whom I felt comfortable talking to.	3.58(0.93)	-0.54	0.14	-0.04	0.62	0.29	0.06	-0.06	0.66
	I think my workplace and work colleagues have made arrangements to allow me to continue both my treatment and work	3.02(1.13)	-0.1	-0.55	-0.01	0.5	-0.09	0.08	0.08	0.26
	I think I was able to get information from medical professionals about important points to keep in mind in daily life	3.38(1.01)	-0.23	-0.66	0.03	0.48	0.17	-0.1	-0.09	0.31
	I believe information about the patient's treatment was shared among the medical professionals involved in the treatment	3.64(0.86)	-0.34	-0.11	0.02	0.42	0.41	0.03	-0.02	0.51
	Factor3: Relationship with the physician
	The primary physician has sufficient knowledge and experience about the patient’s cancer.	4.11(0.88)	-0.9	0.43	-0.07	0.08	0.81	0.08	0.01	0.79
	I think the primary physician who treated my cancer was easy to talk to.	3.97(1)	-1.03	0.71	-0.05	0.16	0.8	-0.09	0.06	0.77
	A reliable source of information is a doctor's information.	4.21(0.77)	-0.94	1.26	0.03	0	0.67	0.32	0	0.64
	Factor 4: Trust in information from medical institutions and specialized websites
	Reliable sources of information include information from cancer-specific websites such as cancer information services.	3.68(0.75)	-0.54	0.95	-0.11	0.11	0.03	0.85	-0.01	0.79
	Reliable sources of information include information from hospital websites.	3.63(0.74)	-0.42	0.61	0.03	0.06	0.26	0.75	0.06	0.76
	Reliable sources of information include information from pharmaceutical company websites.	3.29(0.74)	-0.18	0.71	-0.04	0.13	0.01	0.73	0.09	0.63
	Factor5: Trust in information from outside medical institutions
	Reliable sources of information include exchanging information with family and acquaintances.	2.99(0.74)	-0.1	0.76	0	0	0.2	-0.12	0.76	0.57
	Reliable sources of information include information shared among patients.	3.08(0.76)	0.02	0.72	0.06	-0.09	-0.01	0.18	0.74	0.62
	Reliable sources of information include information from lectures.	3.04(0.71)	-0.34	1.44	0.05	0	0.01	0.36	0.61	0.58
	Reliable sources of information included social media (Facebook and Instagram, provided by [Meta Platforms, Inc].;, X [formerly Twitter;], provided by X Corp];, and YouTube, provided by [Google LLC]).	2.6(0.78)	-0.45	-0.02	-0.04	0.1	-0.12	-0.09	0.47	0.25
	Factor contribution	-	-	-	4.32	4.26	4.03	3.09	2.03	-
	internal validity
	Crombach α	-	-	-	0.9	0.84	0.87	0.88	0.75	-
	Macdonald ω	-	-	-	0.92	0.86	0.89	0.89	0.78	-
	Factor correlation
	Factor1	-	-	-	-	-	-	-	-	-
	Factor2	-	-	-	-0.08	-	-	-	-	-
	Factor3	-	-	-	-0.16	0.47	-	-	-	-
	Factor4	-	-	-	0.01	0.21	0.21	-	-	-
	Factor5	-	-	-	0.04	0.16	-0.07	0.18	-	-

## Sheet: Measurement variable
	Item correlation (r)
	Item	1	2	3	4	5	6	7	8	9	10	11	12
	Sex	-	-	-	-	-	-	-	-	-	-	-	-
	Age	-0.56	-	-	-	-	-	-	-	-	-	-	-
	Job	-0.02	0.5	-	-	-	-	-	-	-	-	-	-
	Area	-0.1	0.05	0.08	-	-	-	-	-	-	-	-	-
	Cancer Type	-0.3	0.13	0.12	0.11	-	-	-	-	-	-	-	-
	Stage	-0.15	-0.07	0.1	0	0.15	-	-	-	-	-	-	-
	Cancer recurrence	-0.19	0.05	0.02	0.03	-0.06	-0.35	-	-	-	-	-	-
	Cancer metastasis	0.08	0.2	-0.02	-0.02	0.09	-0.69	0.62	-	-	-	-	-
	Current treatment status	-0.01	0.18	-0.02	0.02	0.05	-0.34	0.45	0.63	-	-	-	-
	When was cancer diagnosed?	0.27	0.03	0.15	-0.02	-0.07	0.04	-0.24	-0.06	0.15	-	-	-
	Time when cancer treatment ended	0.26	-0.2	0.01	-0.05	-0.09	0.23	-0.29	-0.45	-0.7	0.19	-	-
	Devices used to gather information about cancer	0.35	-0.28	-0.03	0.08	-0.1	-0.09	0.01	0.01	0	-0.04	0.02	-
	Use of hospital-recommended applications and services for counseling support and information gathering	0	0.02	0.18	-0.05	-0.02	0.04	0.22	0.12	0.07	0.04	0.05	0.01

## Sheet: LCA
		Class:n(%)
	Paramater	Class 1(n= 95)	Class 2(n= 163)	Class 3(n= 92)
	Sex
	Male	0(0)	141(86.4)	33(35.9)
	Female	95(100)	22(13.6)	59(64.1)
	Age
	≤50	19(20)	3(2)	20(21.7)
	50–59	35(37.3)	16(9.8)	25(27.2)
	60–69	31(32.7)	76(46.5)	31(33.7)
	≥70	9(10)	68(41.8)	16(17.4)
	Job
	Currently employed	51(53.4)	71(43.8)	48(52.2)
	Not currently employed	44(46.7)	92(56.2)	44(47.8)
	Cancer Type
	Lung cancer/Small cell lung cancer	6(5.8)	15(9.5)	8(8.7)
	Breast cancer	52(54.3)	1(0.7)	41(44.6)
	Gastrointestinal Cancer	11(11.9)	69(42.5)	10(10.9)
	Liver, Biliary Tract, and Pancreatic Cancer	0(0)	12(7.3)	2(2.2)
	Kidney, Ureter, and Bladder Cancer	0(0)	13(7.9)	4(4.4)
	Prostate cancer	0(0)	29(17.6)	10(10.9)
	Gynecological Cancer	19(20.3)	0(0)	2(2.2)
	Blood cancer	6(6.6)	16(9.6)	8(8.7)
	Other	1(1.1)	8(4.9)	7(7.6)
	Stage
	Stageⅰ	56(58.7)	76(46.9)	24(26.1)
	Stageⅱ	25(26.6)	37(22.6)	25(27.2)
	Stageⅲ	14(14.8)	36(22)	18(19.6)
	Stageⅳ	0(0)	14(8.5)	25(27.2)
	Cancer recurrence
	Yes	8(8.3)	21(12.9)	33(35.9)
	No	87(91.7)	142(87.1)	59(64.1)
	Cancer metastasis
	Yes	4(4.1)	14(8.6)	37(40.2)
	No	91(95.9)	149(91.4)	55(59.8)
	Cancer Treatment Status
	Undergoing treatment	0(0)	0(0)	92(100)
	Completed treatment and under regular observation	74(77.7)	128(78.6)	0(0)
	Completed treatment, no hospital visits	21(22.3)	35(21.4)	0(0)
	Time when cancer treatment ended
	During treatment	0(0)	0(0)	92(100)
	Within 1 year	18(18.6)	40(24.7)	0(0)
	Within 3 years	38(39.7)	76(46.8)	0(0)
	Within 5 years	40(41.7)	47(28.6)	0(0)
	Devices used to gather information about cancer
	Smartphone	39(40.7)	104(63.8)	50(54.4)
	Personal computer	2(2.2)	5(3)	5(5.4)
	Other	11(11.6)	23(14.1)	6(6.5)
	Not researching anything	43(45.5)	31(19.1)	31(33.7)

## Sheet: Multiple group comparison
	Parameter	Class1:Yes n（%）	Class2:Yes n（%）	Class3:Yes n（%）	Class1:Median [IQR]	Class2:Median [IQR]	Class3:Median [IQR]	χ²(df)	P-valuea	After Analysis P-valueb
	Use of hospital-recommended applications and services for counseling support and information gathering	75(78.9)	130(79.8)	77(83.7)				0.8(2)	0.67
	Things I've researched about cancer
	About Treatment	70 (73.7)	102 (62.6)	68 (73.9)				5.09(2)	0.078
	My Disease	69 (72.6)	126 (77.3)	70 (76.1)				0.72(2)	0.698
	Course/prognosis	56 (58.9)	85 (52.1)	53 (57.6)				1.36(2)	0.507
	Information about other patients	31 (32.6)	30 (18.4)	34 (37.0)				12.22(2)	0.002	Class 1>Class 2（P＝.009) Class 2<Class 3（P= .001）
	Life in treatment	38 (40.0)	47 (28.8)	41 (44.6)				7.22(2)	0.027	Class 2<Class 3 （P＝.011)
	Cost of treatment	38 (40.0)	58 (35.6)	40 (43.5)				1.62(2)	0.445
	Other	6 (6.3)	8 (4.9)	6 (6.5)				0.37(2)	0.831
	Sources of cancer information
	Cancer Consultation Support Center	6 (6.3)	5 (3.1)	16 (17.4)				17.31(2)	< .001	Class 2<Class 3（P<.001）
	Doctors, nurses, etc.	47 (49.5)	91 (55.8)	61 (66.3)				5.53(2)	0.063
	Contact at public health center/health center	1 (1.1)	1 (0.6)	3 (3.3)				3.06(2)	0.217
	Newspapers, magazines, books	18 (18.9)	34 (20.9)	18 (19.6)				0.15(2)	0.928
	Television/radio	7 (7.4)	20 (12.3)	16 (17.4)				4.36(2)	0.113
	National Cancer Center website	13 (13.7)	22 (13.5)	24 (26.1)				7.59(2)	0.022	Class 2<Class 3 (P=.012)
	Internet/SNS	67 (70.5)	109 (66.9)	62 (67.4)				0.39(2)	0.823
	Family, friends, acquaintances	22 (23.2)	28 (17.2)	16 (17.4)				1.58(2)	0.454
	Other	1 (1.1)	3 (1.8)	2 (2.2)				0.38(2)	0.827
	SNS and applications used to gather cancer information
	Facebook (Meta Platforms, Inc.)	3 (3.2)	7 (4.3)	5 (5.4)				0.59(2)	0.745
	Instagram (Meta Platforms, Inc.)	4 (4.2)	3 (1.8)	11 (12.0)				12.57(2)	0.002	Class 2<Class 3 (P =.001)
	LINE(LY Corporation)	9 (9.5)	10 (6.1)	8 (8.7)				1.11(2)	0.574
	X (Twitter)(; X Corp)	6 (6.3)	5 (3.1)	12 (13.0)				9.55(2)	0.008	Class 2<Class 3 (P =.002)
	YouTube (Google LLC)	13 (13.7)	25 (15.3)	15 (16.3)				0.26(2)	0.878
	blog	11 (11.6)	11 (6.7)	15 (16.3)				5.82(2)	0.054	no significant difference
	Other	17 (17.9)	18 (11.0)	15 (16.3)				2.72(2)	0.257
	Benefits of utilizing psychosocial support and information gathering services recommended by healthcare institutions
	Access to reliable information	52 (54.7)	112 (68.7)	58 (63.0)				5.06(2)	0.08
	Easy to operate and use	21 (22.1)	41 (25.2)	26 (28.3)				0.94(2)	0.625
	Access to the latest medical information	34 (35.8)	83 (50.9)	43 (46.7)				5.59(2)	0.061
	Easy to understand correct usage and operation	15 (15.8)	42 (25.8)	24 (26.1)				3.97(2)	0.137
	Your personal information is kept safe	19 (20.0)	29 (17.8)	16 (17.4)				0.26(2)	0.878
	Facilitate communication with doctors and medical staff	20 (21.1)	61 (37.4)	27 (29.3)				7.67(2)	0.022	Class 1<Class 2（P＝.006）
	Gain knowledge about illnesses and treatments	56 (58.9)	110 (67.5)	59 (64.1)				1.91(2)	0.385
	Get information and support tailored to your symptoms and situation	42 (44.2)	79 (48.5)	47 (51.1)				0.91(2)	0.634
	Cancer Information Gathering and Psychosocial Support Evaluation
	Factor 1: Difficulties in information seeking				3.14 [2.36- 3.64]	2.71 [2.00- 3.43]	3.14 [2.43- 3.71]	11.9(2)	0.003	Class3 >Class2（P =.007）
	Factor 2: Support and consultation for care				3.29 [2.86- 3.86]	3.29 [3.00- 3.86]	3.29 [2.86- 3.71]	0.5(2)	0.779
	Factor3:Relationship with the physician				4.00 [3.67- 4.67]	4.33 [4.00- 4.67]	4.00 [3.33- 4.67]	12.2(2)	0.002	Class3 < Class2 (P =.002)
	Factor 4: Trust in information from medical institutions and specialized websites				3.67 [3.00- 4.00]	3.67 [3.00- 4.00]	3.67 [3.00- 4.00]	1.2(2)	0.549
	Factor5: Trust in information from outside medical institutions				3.00 [2.75- 3.50]	3.00 [2.50- 3.00]	3.00 [2.75- 3.25]	12.3(2)	0.002	Class2 <Class1 (P =.002)
	TIPI-J
	extraversion				8.00 [6.00- 9.00]	8.00 [6.00- 9.00]	8.00 [6.00- 10.00]	1.5(2)	0.472
	agreeableness				6.00 [4.00- 7.00]	5.00 [4.00- 7.00]	6.00 [5.00- 8.00]	6.7(2)	0.035	no significant difference
	conscientiousness				7.00 [5.00- 8.00]	7.00 [6.00- 8.00]	8.00 [6.00- 9.00]	2.4(2)	0.301
	neuroticism				8.00 [6.00- 10.00]	9.00 [8.00- 11.00]	8.00 [7.00- 10.00]	8.8(2)	0.012	no significant difference
	openness				8.00 [7.00- 10.00]	8.00 [6.00- 10.00]	8.00 [7.00- 10.00]	2.7(2)	0.259
	a Kruskal-Wallis Test and Chi-square test for association (P < .05)
	b Wilcoxon signed-rank sum test and Residual Analysis Following the Chi-Square Test-Bonferroni method (P < .025)
	SD, standard deviation;IQR,Interquartile Range; TIPI-J, Japanese version of the 10-item Personality Inventory; SNS, social networking services
	-1.557
	-1.327
	5.341
	z-value
	5.873
	9.349
	5.325
	2.942
	2.672
	2.789
	4.209
	15.283
	8.492
	8.702
	8.614
	19.676
	13.393
	28.176
	38.805
	9.452
	11.21
	10.813
	9.898
	7.803
	7.465
	8.544
	7.902
	10.665
	z-value
	12.542
	12.911
	12.449
	9.533
	8.037
	9.915
	12.732
	12.104
	8.403
	9.02
	10.357
	12.962
	12.426
	13.123
	13.218
	11.135
	11.023
	12.578
	11.405
	10.057
	11.917
	12.038
	11.34
	12.826
	6.306
	4.92
	6.534

## Sheet: 信頼性と妥当性
	複数選択は出さない→形式的なものとしてカウントしたことにする
	項目別に関しては信頼性と妥当性を一応出す
	乳がん患者などでTIPI-Jの検査が使われている
	https://pubmed.ncbi.nlm.nih.gov/39472846/ https://pubmed.ncbi.nlm.nih.gov/39296444/
	https://pubmed.ncbi.nlm.nih.gov/29327173/
	https://pubmed.ncbi.nlm.nih.gov/24254135/
	神経症傾向が高い→SNSの情報収集が他のグループよりも高い
	https://pubmed.ncbi.nlm.nih.gov/34719738/
	https://www.sciencedirect.com/science/article/pii/S2405844020311257
	https://bmcpsychology.biomedcentral.com/articles/10.1186/s40359-025-02496-4
	https://pmc.ncbi.nlm.nih.gov/articles/PMC3315685/
	https://pmc.ncbi.nlm.nih.gov/articles/PMC27332/
	https://journals.sagepub.com/doi/full/10.1177/14604582211024708
	https://bmcwomenshealth.biomedcentral.com/articles/10.1186/s12905-024-03509-x
	https://www.sciencedirect.com/science/article/pii/S0738399106002953
	https://pmc.ncbi.nlm.nih.gov/articles/PMC10725105/
	https://journals.lww.com/jehp/fulltext/2018/07000/health_information_seeking_behavior_of_female.138.aspx
	https://www.mdpi.com/1660-4601/18/6/3130
	https://www.jmir.org/2025/1/e66683
	https://www.sciencedirect.com/science/article/pii/S0747563215004392
	https://pmc.ncbi.nlm.nih.gov/articles/PMC3069660/
	https://www.sciencedirect.com/science/article/pii/S027795362500231X
	https://academic.oup.com/jamiaopen/article/7/1/ooae011/7612059
	https://pmc.ncbi.nlm.nih.gov/articles/PMC5693234/
	治療中のグループはSNSからの情報収集も他のグループよりも高い傾向にあった
	治療中の生活や他の患者さんの情報を調べる傾向がほかのグループよりも有意差がある
	医師や看護師、相談支援センターだけでなくSNSやメディアなどを幅広く利用して自分の病気について収集しているのが他のグループよりも有意差がある
	治療中グループは神経症傾向が強い
	Banduraの社会認知理論に基づき
	https://ganjoho.jp/reg_stat/statistics/stat/summary.html
